# Supplementary material for: Thromboembolic Events in a Socio-Economically Disadvantaged Population with COVID-19 Admitted to a Medicalized Hotel in Madrid
Source: Int J Environ Res Public Health. 2022 Jun 25;19(13):7816. doi: 10.3390/ijerph19137816 (PMC9265549; doi:10.3390/ijerph19137816)
Supplement: Supplementary file 1 [file ijerph-19-07816-s001.zip]

Archive with 1 entries (1 files):
- ijerph-1723511-supplementary.pdf
